# Supplementary material for: COIMMR: a computational framework to reveal the contribution of herbal ingredients against human cancer via immune microenvironment and metabolic reprogramming
Source: Brief Bioinform. 2023 Oct 6;24(6):bbad346. doi: 10.1093/bib/bbad346 (PMC10564268; doi:10.1093/bib/bbad346)
Supplement: Supplementary_file_bbad346 [file supplementary_file_bbad346.zip]

Archive with 1 entries (1 files):
- Supplementary_file_bbad346.rar
